# Supplementary material for: Autoantibodies to Vasoregulative G-Protein-Coupled Receptors Correlate with Symptom Severity, Autonomic Dysfunction and Disability in Myalgic Encephalomyelitis/Chronic Fatigue Syndrome
Source: J Clin Med. 2021 Aug 19;10(16):3675. doi: 10.3390/jcm10163675 (PMC8397061; doi:10.3390/jcm10163675)
Supplement: Supplementary file 1 [file jcm-10-03675-s001.zip]

Archive with 2 entries (2 files):
- Supplementary_Figures_JCM_.pptx
- supplement_tables_JCM_.xlsx
