# Supplementary material for: Autoantibodies to Vasoregulative G-Protein-Coupled Receptors Correlate with Symptom Severity, Autonomic Dysfunction and Disability in Myalgic Encephalomyelitis/Chronic Fatigue Syndrome
Source: J Clin Med. 2021 Aug 19;10(16):3675. doi: 10.3390/jcm10163675 (PMC8397061; doi:10.3390/jcm10163675)
Supplement: Supplementary file 1 [file jcm-10-03675-s001.zip › supplement_tables_JCM_.xlsx]

## Sheet: Table S1
Table S1: AAB paraclinical correlations. Asterisks mark significant correlations (Spearman correlation coefficient r and p-value, *p<0.05, **p<0.01, n=group size).
		alpha1-AdR-AAB	alpha2-AdR-AAB	beta1-AdR-AAB	beta2-AdR-AAB	beta3-AdR-AAB	M3-AChR-AAB	M4-AChR-AAB	AT1-R-AAB	ETA-R-AAB	ETB-R-AAB	PAR1-AAB	PAR2-AAB
age	r	-0.253 **	-0.196 *	-0.149	-0.264 **	-0.041	-0.320 **	-0.304 **	-0.120	-0.169	-0.178	-0.127	-0.192 *
	p	0.006	0.035	0.115	0.004	0.669	<0.001	0.001	0.198	0.070	0.061	0.183	0.043
	n	115	115	113	115	111	115	115	116	116	112	112	112
disease duration before diagnosis	r	0.081	0.072	0.058	0.070	0.004	0.050	0.066	0.041	0.122	0.039	-0.074	-0.008
	p	0.388	0.447	0.540	0.458	0.964	0.598	0.484	0.660	0.192	0.680	0.436	0.935
	n	115	115	113	115	111	115	115	116	116	112	112	112
IgG	r	0.315 **	0.293 **	0.236 *	0.276 **	0.258 **	0.282 **	0.345 **	0.160	0.166	0.216 *	0.216 *	0.328 **
	p	0.001	0.002	0.012	0.003	0.007	0.002	<0.001	0.090	0.078	0.024	0.023	<0.001
	n	113	113	112	113	110	113	113	114	114	110	110	110
IgA	r	0.143	0.156	0.109	0.130	0.279 **	0.041	0.109	0.004	0.063	0.056	0.116	0.135
	p	0.131	0.098	0.254	0.169	0.003	0.668	0.252	0.963	0.503	0.562	0.228	0.160
	n	113	113	112	113	110	113	113	114	114	110	110	110
IgM	r	0.133	0.133	0.083	0.128	0.072	0.132	0.122	0.220 *	0.145	0.123	0.068	0.115
	p	0.159	0.159	0.385	0.177	0.452	0.164	0.198	0.018	0.124	0.201	0.479	0.232
	n	113	113	112	113	110	113	113	114	114	110	110	110
IgE	r	-0.157	-0.096	-0.128	-0.106	-0.129	-0.096	-0.100	0.057	0.114	0.056	0.074	0.003
	p	0.101	0.318	0.185	0.268	0.186	0.319	0.299	0.552	0.233	0.565	0.447	0.977
	n	110	110	109	110	107	110	110	111	111	107	107	107
IgG1	r	0.336 **	0.339 **	0.249 **	0.314 **	0.248 **	0.304 **	0.414 **	0.151	0.210 *	0.207 *	0.214 *	0.339 **
	p	<0.001	<0.001	0.009	0.001	0.010	0.001	<0.001	0.112	0.026	0.032	0.026	<0.001
	n	111	111	110	111	108	111	111	112	112	108	108	108
IgG2	r	0.243 *	0.253 **	0.126	0.204 *	0.179	0.132	0.239 *	0.101	0.083	0.079	0.110	0.103
	p	0.010	0.007	0.190	0.032	0.063	0.166	0.012	0.291	0.385	0.416	0.259	0.287
	n	111	111	110	111	108	111	111	112	112	108	108	108
IgG3	r	0.344 **	0.386 **	0.399 **	0.377 **	0.426 **	0.378 **	0.468 **	0.123	0.137	0.240 *	0.346 **	0.304 **
	p	<0.001	<0.001	<0.001	<0.001	<0.001	<0.001	<0.001	0.195	0.151	0.012	<0.001	0.001
	n	111	111	110	111	108	111	111	112	112	108	108	108
IgG4	r	0.003	0.072	-0.056	-0.015	-0.095	-0.048	-0.010	0.169	0.132	0.117	-0.019	0.120
	p	0.974	0.452	0.564	0.873	0.331	0.619	0.915	0.076	0.166	0.226	0.844	0.218
	n	111	111	110	111	108	111	111	112	112	108	108	108

## Sheet: Table S2
Table S2: AAB/IgG ratio paraclinical correlations. (Spearman correlation coefficient r and p-value, significant correlations marked with asterisks: *p<0.05, **p<0.01, n=group size).
		alpha1-AdR-AAB‎/ IgG	alpha2-AdR-AAB‎/ IgG	beta1-AdR-AAB ‎/ IgG	beta2-AdR-AAB ‎/ IgG	beta3-AdR-AAB ‎/ IgG	M3-AChR-AAB ‎/ IgG	M4-AChR-AAB ‎/ IgG	AT1-R-AAB ‎/ IgG	ETA-R-AAB ‎/ IgG	ETB-R-AAB ‎/ IgG	PAR1-AAB / IgG	PAR2-AAB / IgG
age	r	-0.022	0.016	0.004	-0.151	0.112	-0.152	-0.110	0.003	0.002	-0.031	0.015	-0.047
	p	0.821	0.864	0.963	0.109	0.245	0.109	0.248	0.971	0.982	0.747	0.880	0.629
	n	113	113	112	113	110	113	113	114	114	110	110	110
disease duration before diagnosis	r	0.215 *	0.188 *	0.138	0.127	0.054	0.176	0.193 *	0.127	0.210 *	0.089	-0.045	0.080
	p	0.022	0.047	0.148	0.179	0.575	0.062	0.041	0.179	0.025	0.355	0.644	0.408
	n	113	113	112	113	110	113	113	114	114	110	110	110

## Sheet: Table S3
Table S3: AAB clinical correlations of AdR-, AChR- and other AAB; onset-stratified (Spearman correlation coefficient r and p-value, significant correlations marked with asterisks: *p<0.05, **p<0.01; Benjamini-Hochberg corrected p-value, n=group size).
		alpha1-AdR-AAB		alpha2-AdR-AAB		beta1-AdR-AAB		beta2-AdR-AAB		beta3-AdR-AAB		M3-AChR-AAB		M4-AChR-AAB		AT1-R-AAB		ETA-R-AAB		ETB-R-AAB		PAR1-AAB		PAR2-AAB
		inf. onset	non-inf. onset	inf. onset	non-inf. onset	inf. onset	non-inf. onset	inf. onset	non-inf. onset	inf. onset	non-inf. onset	inf. onset	non-inf. onset	inf. onset	non-inf. onset	inf. onset	non-inf. onset	inf. onset	non-inf. onset	inf. onset	non-inf. onset	inf. onset	non-inf. onset	inf. onset	non-inf. onset
fatigue	r	0.354 **	0.049	0.325 **	0.011	0.338 **	-0.223	0.250 *	-0.035	0.258 *	-0.137	0.177	-0.091	0.311 **	-0.265	0.326 **	0.103	0.343 **	0.084	0.276 *	0.011	0.118	-0.112	0.074	-0.116
(Symptom-Score)	p	0.001	0.804	0.004	0.957	0.003	0.254	0.027	0.861	0.025	0.488	0.122	0.644	0.006	0.173	0.003	0.602	0.002	0.671	0.016	0.955	0.312	0.570	0.531	0.556
	BHp	0.021	0.938	0.051	0.957	0.037	0.711	0.378	0.976	0.357	0.981	0.853	0.922	0.078	0.750	0.028	0.959	0.025	0.976	0.230	0.987	0.878	0.962	0.988	0.902
	n	78	28	78	28	77	28	78	28	75	28	78	28	78	28	79	28	79	28	75	28	75	28	75	28
cognitive-score	r	0.095	-0.227	0.101	-0.175	0.186	-0.374 *	0.026	-0.154	0.095	-0.392 *	0.040	-0.157	0.067	-0.297	0.247 *	0.088	0.326 **	-0.011	0.155	-0.080	0.031	-0.064	-0.031	-0.024
(Symptom-Score)	p	0.409	0.246	0.381	0.372	0.108	0.050	0.824	0.433	0.419	0.039	0.732	0.425	0.563	0.124	0.029	0.655	0.004	0.955	0.186	0.686	0.795	0.747	0.792	0.902
	BHp	0.818	0.938	0.629	0.889	0.411	0.651	0.888	0.952	0.766	0.551	0.957	0.922	0.827	0.750	0.137	0.959	0.025	0.976	0.652	0.987	0.878	0.962	0.988	0.902
	n	77	28	77	28	76	28	77	28	74	28	77	28	77	28	78	28	78	28	74	28	74	28	74	28
muscle pain	r	0.276 *	-0.099	0.259 *	-0.172	0.167	-0.312	0.183	-0.192	0.035	0.005	0.230 *	-0.165	0.164	-0.182	0.321 **	-0.073	0.272 *	-0.036	0.225	-0.277	0.049	-0.160	0.128	0.042
(Symptom-Score)	p	0.014	0.617	0.022	0.383	0.147	0.106	0.109	0.328	0.767	0.981	0.043	0.400	0.152	0.354	0.004	0.713	0.015	0.856	0.052	0.153	0.678	0.416	0.274	0.831
	BHp	0.101	0.938	0.154	0.889	0.411	0.651	0.491	0.952	0.782	0.981	0.601	0.922	0.826	0.750	0.028	0.959	0.071	0.976	0.347	0.987	0.878	0.962	0.988	0.902
	n	78	28	78	28	77	28	78	28	75	28	78	28	78	28	79	28	79	28	75	28	75	28	75	28
immune-score	r	0.032	0.062	0.039	0.044	-0.034	-0.059	0.038	0.022	-0.052	0.043	0.018	0.191	0.106	0.042	0.164	0.065	0.123	0.178	0.060	0.153	-0.232 *	-0.023	-0.013	-0.156
(Symptom-Score)	p	0.780	0.752	0.732	0.826	0.769	0.765	0.743	0.910	0.657	0.828	0.874	0.330	0.355	0.833	0.149	0.741	0.279	0.365	0.608	0.436	0.045	0.908	0.914	0.429
	BHp	0.899	0.938	0.817	0.889	0.925	0.765	0.888	0.976	0.766	0.981	0.957	0.922	0.827	0.840	0.371	0.959	0.489	0.976	0.920	0.987	0.629	0.962	0.988	0.902
	n	78	28	78	28	77	28	78	28	75	28	78	28	78	28	79	28	79	28	75	28	75	28	75	28
Bell-Score	r	-0.175	-0.107	-0.168	-0.107	-0.103	-0.091	-0.102	-0.115	-0.088	0.080	-0.074	-0.200	-0.078	0.082	-0.216 *	-0.183	-0.204	-0.321	-0.108	-0.290	0.037	-0.038	-0.083	0.032
	p	0.114	0.575	0.130	0.575	0.360	0.631	0.359	0.546	0.442	0.674	0.505	0.290	0.484	0.665	0.048	0.334	0.063	0.084	0.342	0.120	0.743	0.841	0.466	0.868
	BHp	0.400	0.938	0.594	0.889	0.622	0.765	0.719	0.952	0.766	0.981	0.957	0.922	0.827	0.840	0.168	0.959	0.202	0.976	0.710	0.987	0.878	0.962	0.988	0.902
	n	83	30	83	30	81	30	83	30	79	30	83	30	83	30	84	30	84	30	80	30	80	30	80	30
COMPASS 31	r	0.068	0.137	0.065	0.116	0.095	0.083	0.055	0.109	0.139	0.133	0.044	0.027	0.066	-0.051	0.013	-0.061	-0.006	-0.031	0.042	0.003	-0.097	0.028	-0.003	-0.165
total score	p	0.547	0.478	0.565	0.548	0.400	0.668	0.627	0.573	0.226	0.490	0.694	0.890	0.557	0.792	0.909	0.754	0.955	0.874	0.717	0.987	0.397	0.885	0.979	0.394
	BHp	0.818	0.938	0.791	0.889	0.622	0.765	0.888	0.952	0.766	0.981	0.957	0.959	0.827	0.840	0.958	0.959	0.999	0.976	0.920	0.987	0.878	0.962	0.988	0.902
	n	81	29	81	29	80	29	81	29	78	29	81	29	81	29	82	29	82	29	78	29	78	29	78	29
COMPASS 31	r	-0.025	0.368 *	-0.048	0.306	-0.013	0.271	-0.057	0.236	0.032	0.267	-0.084	0.185	-0.005	0.078	-0.101	0.022	-0.171	0.032	-0.084	0.135	-0.061	0.201	-0.002	-0.044
orthostatic score	p	0.824	0.049	0.672	0.107	0.909	0.154	0.615	0.217	0.782	0.162	0.461	0.337	0.962	0.686	0.368	0.909	0.126	0.867	0.469	0.485	0.598	0.296	0.988	0.822
	BHp	0.899	0.692	0.817	0.889	0.925	0.651	0.888	0.952	0.782	0.981	0.957	0.922	0.975	0.840	0.644	0.980	0.295	0.976	0.820	0.987	0.878	0.962	0.988	0.902
	n	80	29	80	29	79	29	80	29	77	29	80	29	80	29	81	29	81	29	77	29	77	29	77	29
COMPASS 31	r	0.075	-0.078	0.096	-0.164	-0.011	-0.099	0.112	-0.091	0.082	-0.126	0.058	0.086	0.019	-0.198	0.040	-0.216	-0.002	-0.052	0.029	-0.109	-0.110	-0.074	-0.045	0.084
vasomotoric score	p	0.506	0.688	0.395	0.395	0.925	0.608	0.321	0.639	0.479	0.516	0.611	0.659	0.864	0.304	0.723	0.260	0.983	0.790	0.805	0.574	0.343	0.701	0.696	0.665
	BHp	0.818	0.938	0.629	0.889	0.925	0.765	0.719	0.952	0.766	0.981	0.957	0.922	0.975	0.750	0.844	0.959	0.999	0.976	0.920	0.987	0.878	0.962	0.988	0.902
	n	80	29	80	29	79	29	80	29	77	29	80	29	80	29	81	29	81	29	77	29	77	29	77	29
COMPASS 31	r	-0.021	0.014	0.011	0.055	-0.038	-0.071	-0.028	0.113	0.057	-0.021	0.016	-0.009	-0.003	-0.083	-0.047	0.022	<0.001	-0.006	-0.107	0.036	-0.091	-0.113	-0.092	-0.292
secretomotoric score	p	0.854	0.941	0.926	0.779	0.740	0.713	0.805	0.559	0.625	0.915	0.891	0.962	0.975	0.667	0.674	0.910	0.999	0.976	0.355	0.853	0.433	0.559	0.425	0.125
	BHp	0.899	0.984	0.926	0.889	0.925	0.765	0.888	0.952	0.766	0.981	0.957	0.962	0.975	0.840	0.844	0.980	0.999	0.976	0.710	0.987	0.878	0.962	0.988	0.701
	n	80	29	80	29	79	29	80	29	77	29	80	29	80	29	81	29	81	29	77	29	77	29	77	29
COMPASS 31	r	0.179	-0.095	0.155	-0.124	0.171	-0.094	0.108	-0.066	0.065	0.012	0.134	-0.038	0.134	-0.039	0.158	0.122	0.141	0.187	0.205	0.029	-0.027	-0.060	0.140	0.058
gastrointestinal score	p	0.112	0.622	0.170	0.523	0.131	0.627	0.342	0.733	0.575	0.950	0.237	0.845	0.236	0.840	0.159	0.529	0.210	0.331	0.074	0.883	0.816	0.758	0.226	0.763
	BHp	0.400	0.938	0.594	0.889	0.411	0.765	0.719	0.952	0.766	0.981	0.957	0.959	0.826	0.840	0.371	0.959	0.420	0.976	0.347	0.987	0.878	0.962	0.988	0.902
	n	80	29	80	29	79	29	80	29	77	29	80	29	80	29	81	29	81	29	77	29	77	29	77	29
COMPASS 31	r	-0.014	-0.204	-0.035	-0.167	0.014	-0.253	0.007	-0.206	0.058	-0.164	0.029	-0.090	-0.043	-0.225	0.006	-0.159	-0.057	-0.217	0.016	-0.202	0.011	-0.153	0.018	-0.184
bladder score	p	0.899	0.288	0.759	0.386	0.904	0.186	0.952	0.283	0.615	0.395	0.801	0.642	0.707	0.241	0.958	0.409	0.613	0.259	0.888	0.293	0.921	0.429	0.878	0.338
	BHp	0.899	0.938	0.817	0.889	0.925	0.651	0.952	0.952	0.766	0.981	0.957	0.922	0.900	0.750	0.958	0.959	0.858	0.976	0.920	0.987	0.921	0.962	0.988	0.902
	n	80	29	80	29	79	29	80	29	77	29	80	29	80	29	81	29	81	29	77	29	77	29	77	29
COMPASS 31	r	0.128	-0.059	0.095	-0.075	0.110	-0.132	0.176	-0.062	0.165	-0.146	0.093	0.134	0.152	-0.173	0.045	-0.074	-0.004	0.018	0.012	0.018	0.061	0.050	-0.018	-0.274
pupilomotoric score	p	0.259	0.761	0.404	0.700	0.333	0.494	0.118	0.748	0.151	0.451	0.410	0.488	0.178	0.369	0.690	0.702	0.968	0.927	0.920	0.925	0.598	0.798	0.876	0.150
	BHp	0.725	0.938	0.629	0.889	0.622	0.765	0.491	0.952	0.766	0.981	0.957	0.922	0.826	0.750	0.844	0.959	0.999	0.976	0.920	0.987	0.878	0.962	0.988	0.701
	n	80	29	80	29	79	29	80	29	77	29	80	29	80	29	81	29	81	29	77	29	77	29	77	29
Chalder-Fatigue	r	0.062	0.004	0.097	-0.080	0.170	-0.075	0.040	0.006	0.156	-0.029	0.006	0.027	0.061	-0.156	0.112	0.003	0.200	0.021	-0.026	0.030	-0.056	0.151	-0.086	0.078
Score	p	0.584	0.984	0.388	0.687	0.132	0.706	0.721	0.976	0.174	0.884	0.957	0.891	0.591	0.427	0.318	0.988	0.072	0.914	0.820	0.880	0.627	0.444	0.452	0.692
	BHp	0.818	0.984	0.629	0.889	0.411	0.765	0.888	0.976	0.766	0.981	0.957	0.959	0.827	0.750	0.636	0.988	0.202	0.976	0.920	0.987	0.878	0.962	0.988	0.902
	n	81	28	81	28	80	28	81	28	78	28	81	28	81	28	82	28	82	28	79	28	79	28	79	28
SF36-Score	r	-0.138	0.178	-0.147	0.266	-0.199	0.160	-0.234	0.286	-0.085	0.126	-0.132	0.195	-0.120	0.206	-0.066	0.403	-0.082	0.349	-0.151	0.154	-0.057	-0.012	-0.073	0.417
	p	0.391	0.495	0.361	0.302	0.212	0.540	0.140	0.266	0.603	0.629	0.410	0.454	0.454	0.429	0.678	0.108	0.607	0.169	0.345	0.556	0.722	0.962	0.652	0.096
	BHp	0.818	0.938	0.629	0.889	0.495	0.765	0.491	0.952	0.766	0.981	0.957	0.922	0.827	0.750	0.844	0.959	0.858	0.976	0.710	0.987	0.878	0.962	0.988	0.701
	n	41	17	41	17	41	17	41	17	40	17	41	17	41	17	42	17	42	17	41	17	41	17	41	17

## Sheet: Table S4
Table S4: Clinical correlations of AdR-, AchR- and other AAB/IgG ratio; onset-stratified (Spearman correlation coefficient r and p-value, significant correlations marked with asterisks: *p<0.05, **p<0.01; Benjamini-Hochberg corrected p-value, n=group size).
		alpha1-AdR-AAB/ IgG		alpha2-AdR-AAB/ IgG		beta1-AdR-AAB / IgG		beta2-AdR-AAB / IgG		beta3-AdR-AAB / IgG		M3-AChR-AAB / IgG		M4-AChR-AAB / IgG		AT1-R-AAB / IgG		ETA-R-AAB / IgG		ETB-R-AAB / IgG		PAR1-AAB/ IgG		PAR2-AAB / IgG
		inf. onset	non-inf. onset	inf. onset	non-inf. onset	inf. onset	non-inf. onset	inf. onset	non-inf. onset	inf. onset	non-inf. onset	inf. onset	non-inf. onset	inf. onset	non-inf. onset	inf. onset	non-inf. onset	inf. onset	non-inf. onset	inf. onset	non-inf. onset	inf. onset	non-inf. onset	inf. onset	non-inf. onset
fatigue	r	0.383 **	0.194	0.363 **	0.107	0.331 **	-0.062	0.299 **	0.003	0.243 *	0.007	0.234 *	0.064	0.349 **	-0.060	0.317 **	0.212	0.328 **	0.173	0.253 *	0.120	0.069	-0.058	0.019	-0.006
(Symptom-Score)	p	0.001	0.321	0.001	0.586	0.003	0.756	0.009	0.987	0.037	0.971	0.042	0.747	0.002	0.762	0.005	0.279	0.004	0.378	0.031	0.544	0.560	0.769	0.876	0.977
	BHp	0.004	0.676	0.009	0.712	0.045	0.919	0.069	0.987	0.259	0.971	0.280	0.837	0.028	0.861	0.035	0.627	0.017	0.662	0.217	0.693	0.829	0.873	0.903	0.977
	n	76	28	76	28	76	28	76	28	74	28	76	28	76	28	77	28	77	28	73	28	73	28	73	28
cognitive-score	r	0.152	0.109	0.144	0.215	0.209	-0.042	0.047	0.022	0.101	-0.216	0.095	0.116	0.084	0.142	0.290 *	0.303	0.371 **	0.235	0.197	0.220	0.039	0.204	-0.036	0.276
(Symptom-Score)	p	0.194	0.582	0.219	0.271	0.072	0.832	0.692	0.910	0.395	0.269	0.417	0.557	0.471	0.470	0.011	0.117	0.001	0.229	0.098	0.262	0.743	0.299	0.763	0.155
	BHp	0.302	0.783	0.306	0.602	0.132	0.919	0.881	0.987	0.484	0.952	0.583	0.780	0.589	0.731	0.051	0.627	0.007	0.632	0.456	0.691	0.867	0.787	0.903	0.815
	n	75	28	75	28	75	28	75	28	73	28	75	28	75	28	76	28	76	28	72	28	72	28	72	28
muscle pain	r	0.482 **	0.074	0.471 **	0.101	0.310 **	-0.058	0.295 **	-0.074	0.123	0.081	0.386 **	-0.010	0.319 **	0.034	0.427 **	0.056	0.429 **	0.056	0.289 *	-0.053	0.152	0.051	0.210	0.211
(Symptom-Score)	p	<0.001	0.708	<0.001	0.610	0.006	0.768	0.010	0.707	0.295	0.682	0.001	0.959	0.005	0.862	<0.001	0.777	<0.001	0.778	0.013	0.789	0.200	0.798	0.074	0.281
	BHp	<0.001	0.826	<0.001	0.712	0.045	0.919	0.069	0.987	0.459	0.952	0.008	0.959	0.035	0.862	0.002	0.906	0.001	0.878	0.186	0.912	0.829	0.873	0.785	0.815
	n	76	28	76	28	76	28	76	28	74	28	76	28	76	28	77	28	77	28	73	28	73	28	73	28
immune-score	r	0.007	0.273	0.049	0.316	-0.056	0.144	-0.001	0.146	-0.089	0.199	-0.057	0.365	0.074	0.263	0.113	0.198	0.063	0.235	0.004	0.336	-0.250 *	0.114	-0.029	0.013
(Symptom-Score)	p	0.955	0.160	0.671	0.101	0.632	0.464	0.991	0.460	0.449	0.311	0.623	0.056	0.528	0.177	0.328	0.314	0.585	0.229	0.971	0.080	0.033	0.562	0.807	0.946
	BHp	0.955	0.676	0.671	0.602	0.681	0.919	0.991	0.987	0.484	0.952	0.682	0.481	0.589	0.731	0.477	0.627	0.745	0.632	0.971	0.563	0.459	0.787	0.903	0.977
	n	76	28	76	28	76	28	76	28	74	28	76	28	76	28	77	28	77	28	73	28	73	28	73	28
Bell-Score	r	-0.244 *	-0.241	-0.223 *	-0.218	-0.154	-0.193	-0.164	-0.185	-0.141	-0.024	-0.196	-0.305	-0.160	-0.071	-0.250 *	-0.213	-0.273 *	-0.294	-0.159	-0.368 *	0.009	-0.040	-0.114	-0.054
	p	0.028	0.199	0.045	0.248	0.174	0.306	0.142	0.328	0.218	0.900	0.080	0.101	0.154	0.708	0.024	0.258	0.013	0.115	0.165	0.046	0.937	0.832	0.320	0.776
	BHp	0.099	0.676	0.105	0.602	0.270	0.919	0.332	0.917	0.453	0.971	0.280	0.481	0.308	0.861	0.083	0.627	0.045	0.632	0.526	0.563	0.937	0.873	0.903	0.906
	n	81	30	81	30	80	30	81	30	78	30	81	30	81	30	82	30	82	30	78	30	78	30	78	30
COMPASS 31	r	0.211	0.218	0.249 *	0.257	0.201	0.246	0.118	0.226	0.213	0.180	0.164	0.124	0.203	0.147	0.136	-0.036	0.130	-0.046	0.060	0.136	-0.056	0.119	0.039	-0.058
total score	p	0.062	0.257	0.027	0.178	0.075	0.198	0.300	0.239	0.063	0.349	0.149	0.523	0.073	0.447	0.230	0.853	0.249	0.811	0.605	0.482	0.631	0.538	0.735	0.765
	BHp	0.125	0.676	0.105	0.602	0.132	0.919	0.526	0.917	0.295	0.952	0.298	0.780	0.204	0.731	0.403	0.919	0.436	0.878	0.789	0.691	0.829	0.787	0.903	0.906
	n	79	29	79	29	79	29	79	29	77	29	79	29	79	29	80	29	80	29	76	29	76	29	76	29
COMPASS 31	r	0.080	0.462 *	0.103	0.422 *	0.060	0.435 *	-0.011	0.372 *	0.090	0.374 *	0.030	0.309	0.111	0.236	-0.020	0.095	-0.074	0.108	-0.073	0.271	-0.057	0.225	0.021	0.104
orthostatic score	p	0.485	0.012	0.372	0.023	0.603	0.018	0.926	0.047	0.440	0.046	0.795	0.103	0.333	0.218	0.860	0.623	0.515	0.576	0.535	0.155	0.630	0.241	0.858	0.591
	BHp	0.565	0.162	0.473	0.318	0.681	0.256	0.991	0.653	0.484	0.642	0.795	0.481	0.497	0.731	0.894	0.872	0.721	0.806	0.789	0.691	0.829	0.787	0.903	0.906
	n	78	29	78	29	78	29	78	29	76	29	78	29	78	29	79	29	79	29	75	29	75	29	75	29
COMPASS 31	r	0.213	-0.129	0.206	-0.121	0.062	-0.080	0.184	-0.075	0.128	-0.121	0.152	0.055	0.106	-0.174	0.168	-0.272	0.141	-0.148	0.075	-0.132	-0.054	-0.148	-0.014	0.060
vasomotoric score	p	0.061	0.504	0.070	0.533	0.593	0.680	0.107	0.697	0.271	0.532	0.185	0.777	0.355	0.368	0.140	0.154	0.214	0.445	0.523	0.494	0.643	0.445	0.903	0.758
	BHp	0.125	0.783	0.123	0.712	0.681	0.919	0.299	0.987	0.459	0.952	0.323	0.837	0.497	0.731	0.391	0.627	0.429	0.692	0.789	0.691	0.829	0.787	0.903	0.906
	n	78	29	78	29	78	29	78	29	76	29	78	29	78	29	79	29	79	29	75	29	75	29	75	29
COMPASS 31	r	0.028	-0.185	0.055	-0.144	-0.003	-0.115	0.004	0.022	0.089	-0.129	0.055	-0.153	0.035	-0.156	0.015	-0.108	0.039	-0.227	-0.122	-0.021	-0.099	-0.173	-0.117	-0.447 *
secretomotoric score	p	0.809	0.338	0.630	0.456	0.978	0.551	0.975	0.909	0.444	0.506	0.634	0.428	0.760	0.420	0.894	0.576	0.732	0.236	0.298	0.912	0.400	0.368	0.316	0.015
	BHp	0.872	0.676	0.671	0.709	0.978	0.919	0.991	0.987	0.484	0.952	0.682	0.749	0.760	0.731	0.894	0.872	0.791	0.632	0.695	0.912	0.829	0.787	0.903	0.211
	n	78	29	78	29	78	29	78	29	76	29	78	29	78	29	79	29	79	29	75	29	75	29	75	29
COMPASS 31	r	0.235 *	0.104	0.235 *	0.183	0.203	0.121	0.146	0.086	0.062	0.062	0.173	0.155	0.191	0.198	0.153	0.159	0.160	0.193	0.154	0.160	-0.066	0.167	0.185	0.217
gastrointestinal score	p	0.038	0.592	0.039	0.342	0.074	0.531	0.202	0.659	0.595	0.748	0.131	0.423	0.094	0.303	0.177	0.411	0.160	0.316	0.188	0.407	0.573	0.387	0.112	0.258
	BHp	0.106	0.783	0.105	0.602	0.132	0.919	0.403	0.987	0.595	0.952	0.298	0.749	0.218	0.731	0.403	0.719	0.374	0.632	0.526	0.691	0.829	0.787	0.785	0.815
	n	78	29	78	29	78	29	78	29	76	29	78	29	78	29	79	29	79	29	75	29	75	29	75	29
COMPASS 31	r	0.129	-0.313	0.089	-0.182	0.112	-0.294	0.061	-0.242	0.140	-0.229	0.104	-0.237	0.069	-0.228	0.109	-0.232	0.024	-0.271	0.058	-0.189	0.053	-0.159	0.098	-0.179
bladder score	p	0.259	0.098	0.440	0.344	0.328	0.122	0.597	0.207	0.226	0.232	0.364	0.216	0.547	0.235	0.340	0.227	0.836	0.155	0.620	0.326	0.652	0.409	0.404	0.354
	BHp	0.362	0.676	0.514	0.602	0.459	0.853	0.835	0.917	0.453	0.952	0.565	0.749	0.589	0.731	0.477	0.627	0.836	0.632	0.789	0.691	0.829	0.787	0.903	0.815
	n	78	29	78	29	78	29	78	29	76	29	78	29	78	29	79	29	79	29	75	29	75	29	75	29
COMPASS 31	r	0.268 *	0.043	0.212	0.083	0.215	-0.020	0.228 *	-0.015	0.245 *	-0.089	0.166	0.189	0.294 **	0.053	0.084	-0.015	0.039	-0.002	0.012	0.163	0.100	0.138	0.066	-0.160
pupilomotoric score	p	0.018	0.825	0.062	0.669	0.059	0.919	0.044	0.938	0.033	0.644	0.146	0.326	0.009	0.787	0.463	0.938	0.734	0.990	0.916	0.398	0.392	0.475	0.575	0.407
	BHp	0.082	0.889	0.123	0.721	0.132	0.919	0.173	0.987	0.259	0.952	0.298	0.749	0.042	0.861	0.590	0.938	0.791	0.990	0.971	0.691	0.829	0.787	0.903	0.815
	n	78	29	78	29	78	29	78	29	76	29	78	29	78	29	79	29	79	29	75	29	75	29	75	29
Chalder-Fatigue	r	0.103	0.018	0.177	0.010	0.208	-0.036	0.082	0.058	0.191	0.009	0.078	0.098	0.133	-0.050	0.140	-0.064	0.234*	-0.046	0.035	-0.023	-0.021	0.125	-0.058	0.072
Score	p	0.362	0.926	0.116	0.961	0.066	0.857	0.468	0.769	0.095	0.963	0.491	0.620	0.239	0.799	0.211	0.747	0.035	0.815	0.759	0.907	0.857	0.525	0.614	0.717
	BHp	0.460	0.926	0.181	0.961	0.132	0.919	0.728	0.987	0.334	0.971	0.625	0.789	0.418	0.861	0.403	0.906	0.099	0.878	0.886	0.912	0.923	0.787	0.903	0.906
	n	80	28	80	28	79	28	80	28	77	28	80	28	80	28	81	28	81	28	78	28	78	28	78	28
SF36-Score	r	-0.290	0.131	-0.327 *	0.251	-0.352 *	0.203	-0.317 *	0.264	-0.201	0.147	-0.297	0.248	-0.323 *	0.228	-0.102	0.358	-0.109	0.259	-0.152	0.194	-0.118	0.042	-0.151	0.249
	p	0.074	0.616	0.042	0.330	0.026	0.434	0.049	0.306	0.221	0.572	0.066	0.338	0.045	0.379	0.533	0.158	0.504	0.316	0.355	0.455	0.474	0.873	0.359	0.335
	BHp	0.129	0.783	0.105	0.602	0.122	0.919	0.173	0.917	0.453	0.952	0.280	0.749	0.158	0.731	0.622	0.627	0.721	0.632	0.710	0.691	0.829	0.873	0.903	0.815
	n	39	17	39	17	40	17	39	17	39	17	39	17	39	17	40	17	40	17	39	17	39	17	39	17
